# Supplementary material for: Recommending Physical Activity for People with Intellectual Disabilities: The Relevance of Public Health Guidelines, Physical Activity Behaviour and Type of Contact
Source: Int J Environ Res Public Health. 2023 Apr 17;20(8):5544. doi: 10.3390/ijerph20085544 (PMC10138360; doi:10.3390/ijerph20085544)
Supplement: Supplementary file 1 [file ijerph-20-05544-s001.zip]

Archive with 1 entries (1 files):
- ijerph-2234206-supplementary.pdf
